# Supplementary material for: A Terphenyllin Derivative CHNQD-00824 from the Marine Compound Library Induced DNA Damage as a Potential Anticancer Agent
Source: Mar Drugs. 2023 Sep 27;21(10):512. doi: 10.3390/md21100512 (PMC10608154; doi:10.3390/md21100512)
Supplement: Supplementary file 1 [file marinedrugs-21-00512-s001.zip]

Archive with 1 entries (1 files):
- marinedrugs-2633877-supplementary.pdf
